# Supplementary material for: Genome-Wide Identification of Common Bean PvLTP Family Genes and Expression Profiling Analysis in Response to Drought Stress
Source: Genes (Basel). 2022 Dec 16;13(12):2394. doi: 10.3390/genes13122394 (PMC9777604; doi:10.3390/genes13122394)
Supplement: Supplementary file 1 [file genes-13-02394-s001.zip › Table S1.xlsx]

## Sheet: tissue
Table S1 Ct value of qRT-PCR
tissue		PvLTPI.27		PvLTPI.28		PvLTPI.41		PvLTPI.42		PvLTPI.44		PvLTPI.45		PvLTPII.3		PvLTPV.1		PvLTPV.2
		Ct of Actin	Ct of gene	Ct of Actin	Ct of gene	Ct of Actin	Ct of gene	Ct of Actin	Ct of gene	Ct of Actin	Ct of gene	Ct of Actin	Ct of gene	Ct of Actin	Ct of gene	Ct of Actin	Ct of gene	Ct of Actin	Ct of gene
Root	1	17.9851	21.7269	17.9851	29.3832	17.5835	21.1664	17.2112	23.053	17.5835	22.9292	17.9851	23.3146	17.5835	14.27	17.2112	18.9752	17.2112	18.9188
		18.0853	21.5427	18.0853	29.4521	17.7005	21.2969	17.3357	22.387	17.7005	22.3998	18.0853	23.6178	17.7005	13.9245	17.3357	19.228	17.3357	18.816
		17.8991	21.5122	17.8991	29.5286	17.7688	21.2246	17.4508	22.1658	17.7688	22.8726	17.8991	23.0828	17.7688	14.3921	17.4508	19.4188	17.4508	19.4951
	2	17.7663	21.1688	17.7663	29.3506	17.0817	20.6479	17.7087	23.2228	17.0817	21.235	17.7663	19.2984	17.0817	13.6622	17.7087	19.4883	17.7087	19.5152
		17.669	21.1561	17.669	29.1571	17.1272	21.493	17.783	22.2459	17.1272	21.2096	17.669	19.3947	17.1272	13.6849	17.783	19.7205	17.783	19.5218
		17.9766	21.6391	17.9766	29.424	17.1771	20.8669	17.792	22.0797	17.1771	21.2572	17.9766	19.3374	17.1771	13.5303	17.792	19.4053	17.792	19.6518
	3	17.4068	21.3646	17.4068	29.3122	17.167	20.5786	17.8309	22.3535	17.167	17.8766	17.4068	22.525	17.167	13.5997	17.8309	19.9958	17.8309	19.6487
		17.4456	20.6917	17.4456	29.289	17.3948	20.755	17.6838	21.5851	17.3948	17.1051	17.4456	22.3321	17.3948	13.8575	17.6838	19.5552	17.6838	20.1632
		17.4451	21.1731	17.4451	29.4669	17.0941	20.1907	17.5531	22.7035	17.0941	17.2229	17.4451	22.2712	17.0941	13.6665	17.5531	18.9015	17.5531	19.8933
Stem	1	17.6905	14.661	17.6905	22.561	17.4648	14.9982	17.1512	18.8538	17.4648	14.2982	17.6905	13.961	17.4648	12.4982	17.1512	17.4838	17.1512	15.9438
		17.6963	14.6372	17.6963	22.5372	17.4049	14.9973	17.2132	18.3629	17.4049	14.8973	17.6963	14.2872	17.4049	12.3973	17.2132	17.8629	17.2132	16.0629
		17.627	14.4531	17.627	22.4531	17.4266	15.0135	17.1087	18.9326	17.4266	14.0135	17.627	13.9531	17.4266	12.2135	17.1087	18.0326	17.1087	16.3326
	2	17.5549	14.4762	17.5549	22.5762	17.1621	14.6512	17.555	19.4353	17.1621	13.8312	17.5549	13.7762	17.1621	12.0312	17.555	18.1353	17.555	16.7353
		17.5501	14.4301	17.5501	22.6301	16.999	14.6838	17.7283	19.0087	16.999	13.5838	17.5501	14.0301	16.999	12.2838	17.7283	18.8087	17.7283	16.1761
		17.5691	14.6007	17.5691	22.4066	17.2708	14.6311	17.632	19.19	17.2708	14.6312	17.5691	14.1066	17.2708	12.2311	17.632	18.19	17.632	16.8815
	3	17.0727	14.2636	17.0727	21.8636	16.9025	14.5469	17.4829	18.2788	16.9025	14.0469	17.0727	13.6636	16.9025	11.9469	17.4829	17.9788	17.4829	16.5424
		17.1012	14.2781	17.1012	21.8781	17.0223	14.5499	17.5991	19.7375	17.0223	13.5799	17.1012	13.2381	17.0223	11.9799	17.5991	18.6375	17.5991	16.688
		16.9432	13.3089	16.9432	21.9089	16.9544	14.5537	17.461	19.3827	16.9544	14.1537	16.9432	13.5089	16.9544	11.9537	17.461	17.9227	17.461	16.1332
leaf	1	17.314	11.7836	17.314	26.9351	17.0394	14.3345	16.6774	19.0947	17.0394	18.7064	17.314	13.3515	17.0394	14.7238	16.6774	22.3275	16.6774	19.2448
		17.2032	11.8864	17.2032	26.7252	16.9828	14.3067	16.9093	20.2248	16.9828	17.8031	17.2032	13.7356	16.9828	14.8812	16.9093	22.4233	16.9093	19.4043
		17.4244	11.8266	17.4244	26.7411	16.9394	14.0691	16.7666	19.1418	16.9394	17.9143	17.4244	13.9897	16.9394	14.7269	16.7666	22.2988	16.7666	19.1675
	2	16.9913	11.6689	16.9913	26.7386	16.6139	13.9551	17.0553	19.4138	16.6139	17.5243	16.9913	13.4307	16.6139	14.3987	17.0553	22.6913	17.0553	19.4897
		17.1212	11.5966	17.1212	26.8031	16.5822	13.8345	17.0441	19.1782	16.5822	17.1179	17.1212	13.2522	16.5822	14.4209	17.0441	22.8534	17.0441	19.524
		17.1808	11.6165	17.1808	26.473	16.6173	13.747	17.0089	20.0387	16.6173	17.055	17.1808	13.8187	16.6173	14.3284	17.0089	22.7908	17.0089	19.4225
	3	16.7426	11.3151	16.7426	26.9156	16.6051	13.8672	16.931	19.0479	16.6051	18.2173	16.7426	13.1811	16.6051	14.444	16.931	22.4931	16.931	18.9265
		16.8277	11.4053	16.8277	26.9422	16.6456	13.8286	16.9715	19.7147	16.6456	18.4597	16.8277	13.4789	16.6456	14.3475	16.9715	22.4325	16.9715	19.4761
		16.837	11.421	16.837	26.9416	16.5454	13.8461	16.971	19.8574	16.5454	18.4144	16.837	12.9663	16.5454	14.4065	16.971	22.6076	16.971	19.5811
flower	1	17.4056	11.8222	17.4056	20.2668	17.1743	15.8345	16.7089	15.005	17.1743	14.5422	17.4056	13.3773	17.1743	15.948	16.7089	20.571	16.7089	21.4805
		17.4165	11.8982	17.4165	20.4213	17.274	15.5962	16.9176	14.4275	17.274	15.04	17.4165	13.2071	17.274	15.954	16.9176	21.1292	16.9176	21.3966
		17.5261	11.8344	17.5261	20.5781	17.2963	15.6116	17.0031	14.1027	17.2963	14.8956	17.5261	14.1414	17.2963	15.9129	17.0031	21.0495	17.0031	21.2864
	2	17.0895	11.4222	17.0895	20.188	17.1557	15.6058	16.9547	14.1317	17.1557	14.8521	17.0895	13.4674	17.1557	15.924	16.9547	21.0286	16.9547	21.4375
		16.9047	11.3844	16.9047	19.745	17.2816	15.8434	17.0494	14.824	17.2816	14.7283	16.9047	12.4875	17.2816	15.7917	17.0494	21.0375	17.0494	21.6745
		16.7916	11.2014	16.7916	19.7345	17.2788	15.4996	17.1516	15.1113	17.2788	14.8568	16.7916	13.3599	17.2788	15.8061	17.1516	20.6347	17.1516	21.5593
	3	16.7609	11.1713	16.7609	19.6259	16.6877	15.14	17.1236	14.7548	16.6877	13.798	16.7609	13.3399	16.6877	15.2846	17.1236	20.5784	17.1236	21.2553
		16.768	11.1346	16.768	19.6379	16.7294	15.1925	17.3989	14.644	16.7294	14.3475	16.768	12.4576	16.7294	15.4063	17.3989	20.5326	17.3989	21.4185
		16.7841	11.1794	16.7841	19.7021	16.5578	15.0418	17.424	15.4982	16.5578	14.5486	16.7841	12.8912	16.5578	15.3006	17.424	21.538	17.424	21.4103
seed	1	18.0303	22.3365	18.0303	25.0209	17.7015	15.9049	17.4597	17.7181	17.7015	13.4044	18.0303	17.3496	17.7015	26.277	17.4597	17.8713	17.4597	22.7986
		17.8997	22.1883	17.8997	25.0508	17.7188	16.0268	17.4144	17.2313	17.7188	14.1181	17.8997	17.4029	17.7188	16.9472	17.4144	17.2738	17.4144	22.5892
		17.9575	22.2552	17.9575	24.9107	17.616	16.0338	17.4515	16.8125	17.616	13.2069	17.9575	16.576	17.616	16.9473	17.4515	17.4586	17.4515	22.695
	2	17.8752	22.1018	17.8752	26.1005	17.2152	15.5689	17.9197	17.4581	17.2152	12.9304	17.8752	17.2314	17.2152	19.8869	17.9197	17.4613	17.9197	21.5624
		17.728	22.0875	17.728	25.0916	17.2218	15.2234	17.8307	17.8719	17.2218	13.3506	17.728	17.0646	17.2218	19.8145	17.8307	17.9715	17.8307	21.2103
		17.8188	22.1073	17.8188	25.2972	17.2518	15.8971	17.9522	17.7593	17.2518	12.8114	17.8188	17.2864	17.2518	19.9807	17.9522	18.1546	17.9522	21.4065
	3	17.4205	21.6456	17.4205	25.9327	17.1632	15.6975	17.7811	17.4411	17.1632	12.7564	17.4205	17.1939	17.1632	20.8054	17.7811	17.4732	17.7811	22.8418
		17.3053	21.6487	17.3053	25.9337	17.1933	15.6467	17.6789	17.0654	17.1933	13.8605	17.3053	16.4582	17.1933	20.6739	17.6789	17.9828	17.6789	22.2814
		17.3958	21.7238	17.3958	26.3349	17.355	15.3032	17.6663	17.9386	17.355	12.5577	17.3958	16.1404	17.355	20.9028	17.6663	17.898	17.6663	22.4147
pod	1	17.505	14.0562	17.505	22.7631	17.0877	14.4176	16.9082	19.2265	17.0877	13.8916	17.505	13.1654	17.0877	12.8863	16.9082	19.0879	16.9082	18.5794
		17.4165	13.9413	17.4165	22.7232	17.0133	14.1437	16.8637	19.1874	17.0133	14.5437	17.4165	13.1507	17.0133	13.1678	16.8637	19.4281	16.8637	18.6542
		17.3754	13.9078	17.3754	22.8049	16.9876	14.7617	16.9192	19.9839	16.9876	14.2244	17.3754	13.2361	16.9876	13.0179	16.9192	19.3194	16.9192	19.2654
	2	17.2832	14.0075	17.2832	22.5865	16.8182	14.0746	17.2773	19.0087	16.8182	14.6017	17.2832	12.1833	16.8182	12.6224	17.2773	19.6628	17.2773	19.9823
		17.2122	13.934	17.2122	22.5416	16.7898	14.3992	17.2099	20.089	16.7898	14.2522	17.2122	12.9268	16.7898	12.7984	17.2099	19.4275	17.2099	19.9617
		17.2762	13.9014	17.2762	22.6889	16.7038	14.0418	17.2251	19.913	16.7038	14.008	17.2762	13.8592	16.7038	12.5508	17.2251	19.7209	17.2251	19.5611
	3	16.9494	13.4618	16.9494	22.1703	16.8076	14.1664	17.1483	19.8392	16.8076	14.4377	16.9494	12.733	16.8076	12.6589	17.1483	19.0228	17.1483	20.7631
		16.8124	13.4297	16.8124	22.0969	16.7228	14.0727	17.0079	19.5502	16.7228	14.0452	16.8124	12.6497	16.7228	12.7426	17.0079	19.3729	17.0079	19.9149
		16.7903	13.4998	16.7903	22.45	16.5375	14.1477	16.9659	19.083	16.5375	13.9327	16.7903	12.5092	16.5375	12.6911	16.9659	19.7704	16.9659	19.9708
treatment		PvLTPI.27		PvLTPI.28		PvLTPI.41		PvLTPI.42		PvLTPI.44		PvLTPI.45		PvLTPII.3		PvLTPV.1		PvLTPV.2
		Ct of Actin	Ct of gene	Ct of Actin	Ct of gene	Ct of Actin	Ct of gene	Ct of Actin	Ct of gene	Ct of Actin	Ct of gene	Ct of Actin	Ct of gene	Ct of Actin	Ct of gene	Ct of Actin	Ct of gene	Ct of Actin	Ct of gene
0 h	1	17.8079	16.042	17.8079	27.5128	17.8079	16.9141	17.3981	16.3409	17.3981	19.4584	17.3981	21.777	18.1384	23.3888	18.1384	22.5605	18.1384	20.4582
		17.6771	16.3387	17.6771	27.2557	17.6771	16.8835	17.3023	15.7777	17.3023	19.6935	17.3023	22.0798	17.5111	23.625	17.5111	22.5577	17.5111	20.1404
		17.6635	16.7861	17.6635	27.1383	17.6635	16.9737	17.2525	15.8317	17.2525	20.0683	17.2525	21.9388	18.9023	23.4294	18.9023	22.3496	18.9023	20.277
	2	17.4039	17.6321	17.4039	27.2334	17.4039	16.4192	17.3199	16.0995	17.3199	19.5493	17.3199	22.0131	16.9265	22.0508	16.9265	21.4029	16.9265	19.0951
		17.3675	16.8589	17.3675	27.3466	17.3675	16.7988	17.2241	15.5969	17.2241	19.6119	17.2241	21.7033	16.8678	22.6634	16.8678	21.576	16.8678	19.6201
		17.621	17.367	17.621	27.2124	17.621	16.7861	17.2417	16.1909	17.2417	19.5676	17.2417	21.5867	16.9593	22.156	16.9593	21.2314	16.9593	19.4372
	3	17.6566	16.9489	17.6566	27.2037	17.6566	16.9428	17.6722	16.3968	17.6722	19.9702	17.6722	22.3549	17.5926	23.0636	17.5926	22.0646	17.5926	19.9958
		17.7831	17.0283	17.7831	27.2232	17.7831	16.8634	17.6693	16.2918	17.6693	19.8323	17.6693	22.6544	18.0015	23.201	18.0015	22.2864	18.0015	19.0734
		17.8904	16.8737	17.8904	27.3337	17.8904	17.1547	17.617	16.5359	17.617	19.774	17.617	21.706	17.7998	23.1882	17.7998	22.1939	17.7998	19.178
6 h	1	17.6488	14.7271	17.6488	28.0736	17.6488	14.1941	18.1018	16.987	18.1018	16.8101	18.1018	23.1587	17.7701	23.5381	17.7701	19.9649	17.7701	18.7398
		17.0523	14.5711	17.0523	28.347	17.0523	14.0135	17.9813	16.9751	17.9813	16.8285	17.9813	23.1084	17.704	23.3692	17.704	19.9784	17.704	18.7257
		17.7178	15.1801	17.7178	28.246	17.7178	13.5147	17.307	17.0043	17.307	16.9024	17.307	22.6759	18.424	23.3004	18.424	19.8557	18.424	18.4809
	2	17.5936	13.8874	17.5936	28.1812	17.5936	13.6108	18.1407	17.3427	18.1407	17.0632	18.1407	23.2409	17.3049	22.6786	17.3049	19.2102	17.3049	18.1276
		16.9081	14.3243	16.9081	27.821	16.9081	13.822	17.9146	17.1573	17.9146	17.1558	17.9146	22.9842	16.981	22.6555	16.981	19.0518	16.981	18.3085
		17.2288	14.5228	17.2288	28.0039	17.2288	13.5851	18.0201	17.1877	18.0201	16.6955	18.0201	23.4145	17.0428	23.1967	17.0428	18.7825	17.0428	18.7208
	3	17.4102	15.2508	17.4102	27.982	17.4102	13.7624	17.766	16.4092	17.766	16.4633	17.766	22.4645	17.5735	23.316	17.5735	19.2307	17.5735	17.9616
		17.7736	15.2975	17.7736	28.2646	17.7736	14.0897	17.0926	16.5468	17.0926	16.3184	17.0926	22.6703	17.7035	23.3173	17.7035	18.9935	17.7035	17.8925
		17.0544	14.4021	17.0544	27.9355	17.0544	13.6366	17.116	16.6654	17.116	16.395	17.116	22.404	17.5029	22.9675	17.5029	19.0388	17.5029	18.4993
12 h	1	17.7481	11.8827	17.7481	21.1534	17.7481	12.1882	16.8833	12.8045	16.8833	12.1668	16.8833	19.8512	16.8346	20.0097	16.8346	15.2463	16.8346	13.8204
		16.6681	11.7365	16.6681	21.0696	16.6681	11.5601	16.7728	12.3112	16.7728	12.3883	16.7728	19.8963	16.9311	20.1219	16.9311	15.0391	16.9311	13.8695
		16.4751	11.2006	16.4751	20.7881	16.4751	11.9638	16.7147	12.6332	16.7147	12.2959	16.7147	19.7671	16.8286	19.8481	16.8286	15.1819	16.8286	13.9742
	2	17.2978	11.6695	17.2978	21.2162	17.2978	12.2859	17.1132	13.064	17.1132	12.8516	17.1132	20.6907	17.3172	20.2678	17.3172	15.3471	17.3172	14.4842
		17.1421	12.2746	17.1421	21.0251	17.1421	12.1474	17.8929	13.6541	17.8929	12.743	17.8929	20.7545	17.3638	20.3873	17.3638	15.5905	17.3638	14.2945
		17.1955	11.6814	17.1955	20.9271	17.1955	11.957	17.6373	12.9929	17.6373	13.3943	17.6373	20.5898	17.1779	20.5565	17.1779	15.4317	17.1779	14.2382
	3	17.7197	12.4609	17.7197	21.5174	17.7197	12.9209	18.4825	13.7852	18.4825	13.3568	18.4825	20.9385	17.0271	20.647	17.0271	15.1264	17.0271	14.0104
		17.8779	12.0794	17.8779	21.5631	17.8779	12.828	17.7341	13.7301	17.7341	13.7138	17.7341	21.2872	17.0268	20.0069	17.0268	15.106	17.0268	13.9687
		17.8182	12.8888	17.8182	21.9609	17.8182	12.5617	17.7226	13.6151	17.7226	13.256	17.7226	21.0955	16.938	19.9491	16.938	15.6948	16.938	14.1182
24 h	1	17.3729	11.8128	17.3729	27.0748	17.3729	13.4339	18.0511	13.6305	18.0511	14.8133	18.0511	22.424	17.1863	22.068	17.1863	15.523	17.1863	12.3313
		17.2648	10.7513	17.2648	26.7266	17.2648	13.0599	17.9839	14.3938	17.9839	14.5544	17.9839	22.6498	17.0556	22.3732	17.0556	15.4397	17.0556	11.9028
		17.1239	11.3513	17.1239	26.9963	17.1239	13.7242	17.7046	14.6556	17.7046	14.4592	17.7046	23.2011	16.9921	22.5831	16.9921	14.9804	16.9921	11.8037
	2	16.8592	10.4519	16.8592	27.4342	16.8592	13.5949	18.4172	14.5689	18.4172	15.1087	18.4172	23.4598	17.4278	22.7078	17.4278	15.7217	17.4278	12.3436
		16.6941	11.0031	16.6941	27.1656	16.6941	13.0132	18.3538	14.651	18.3538	15.02	18.3538	22.9698	17.4426	23.0756	17.4426	15.3423	17.4426	12.219
		17.3729	11.3717	17.3729	27.2605	17.3729	13.4271	18.3356	14.6201	18.3356	14.9807	18.3356	22.9719	17.3912	22.6129	17.3912	15.4666	17.3912	12.361
	3	17.3298	11.802	17.3298	27.4431	17.3298	13.9957	17.4998	13.8765	17.4998	14.0432	17.4998	22.3799	17.787	23.267	17.787	16.201	17.787	13.051
		18.0639	11.4276	18.0639	27.8851	18.0639	14.2971	17.4455	13.6958	17.4455	14.4557	17.4455	22.3271	18.1369	23.4011	18.1369	16.0236	18.1369	12.8789
		18.0405	12.3162	18.0405	28.1337	18.0405	13.7476	17.4542	13.746	17.4542	14.1126	17.4542	22.4151	18.4598	23.2624	18.4598	16.2037	18.4598	13.1755
